# Supplementary material for: Random Copolymerization: An Efficient Strategy for Significantly Enhancing Photothermal Performance Through Synergistic Open-Shell Radical and TICT Effects
Source: Polymers (Basel). 2025 Feb 9;17(4):454. doi: 10.3390/polym17040454 (PMC11859739; doi:10.3390/polym17040454)
Supplement: Supplementary file 1 [file polymers-17-00454-s001.zip]

Archive with 1 entries (1 files):
- polymers-3435856-supplementary.pdf
